# Supplementary material for: Effects of Heated Drinking Water on the Growth Performance and Rumen Functionality of Fattening Charolaise Beef Cattle in Winter
Source: Animals (Basel). 2021 Jul 27;11(8):2218. doi: 10.3390/ani11082218 (PMC8388547; doi:10.3390/ani11082218)
Supplement: Supplementary file 1 [file animals-11-02218-s001.zip]

Archive with 1 entries (1 files):
- animals-1298216-supplementary.pdf
